# Supplementary material for: ﻿Review of the pill millipede genus Hyperglomeris Silvestri, 1917 (Diplopoda, Glomerida, Glomeridae) with description of two new species from Laos
Source: Zookeys. 2023 May 26;1163:177–98. doi: 10.3897/zookeys.1163.103950 (PMC10238914; doi:10.3897/zookeys.1163.103950)
Supplement: XML Treatment for Hyperglomeris [file zookeys.1163.103950-treatment1.xml]

<!DOCTYPE tp:taxon-treatment
  PUBLIC "-//TaxonX//DTD Taxonomic Treatment Publishing DTD v0 20100105//EN" "tax-treatment-NSO.dtd">
<tp:taxon-treatment xmlns:tp="http://www.plazi.org/taxpub"><tp:treatment-meta><kwd-group><label>Taxon classification</label><kwd>
                <named-content content-type="kingdom">Animalia</named-content>
              </kwd><kwd>
                <named-content content-type="order">Glomerida</named-content>
              </kwd><kwd>
                <named-content content-type="family">Glomeridae</named-content>
              </kwd></kwd-group><mixed-citation publication-type="journal"><person-group><name><surname>Likhitrakarn</surname><given-names>Natdanai</given-names></name><name><surname>Srisonchai</surname><given-names>Ruttapon</given-names></name><name><surname>Siriwut</surname><given-names>Warut</given-names></name><name><surname>Jirapatrasilp</surname><given-names>Parin</given-names></name><name><surname>Jeratthitikul</surname><given-names>Ekgachai</given-names></name><name><surname>Panha</surname><given-names>Somsak</given-names></name><name><surname>Sutcharit</surname><given-names>Chirasak</given-names></name></person-group><article-title>﻿Review of the pill millipede genus <italic><tp:taxon-name><tp:taxon-name-part taxon-name-part-type="genus" reg="Hyperglomeris">Hyperglomeris</tp:taxon-name-part></tp:taxon-name></italic> Silvestri, 1917 (<tp:taxon-name><tp:taxon-name-part taxon-name-part-type="class">Diplopoda</tp:taxon-name-part></tp:taxon-name>, <tp:taxon-name><tp:taxon-name-part taxon-name-part-type="order">Glomerida</tp:taxon-name-part></tp:taxon-name>, <tp:taxon-name><tp:taxon-name-part taxon-name-part-type="family">Glomeridae</tp:taxon-name-part></tp:taxon-name>) with description of two new species from Laos</article-title><source>Zookeys</source><day>26</day><month>05</month><year>2023</year><volume>1163</volume><fpage>177</fpage><lpage>198</lpage><pub-id pub-id-type="doi">10.3897/zookeys.1163.103950</pub-id></mixed-citation></tp:treatment-meta><tp:nomenclature><label>﻿Genus</label><tp:taxon-name>
              <object-id xmlns:xlink="http://www.w3.org/1999/xlink" content-type="arpha" xlink:type="simple">F79E0EAD-16FA-589D-8A77-028F00033DAD</object-id>
              <tp:taxon-name-part taxon-name-part-type="genus" reg="Hyperglomeris">Hyperglomeris</tp:taxon-name-part>
            </tp:taxon-name><tp:taxon-authority>Silvestri, 1917</tp:taxon-authority><tp:nomenclature-citation-list><tp:nomenclature-citation><tp:taxon-name>
                  <tp:taxon-name-part taxon-name-part-type="genus" reg="Hyperglomeris">Hyperglomeris</tp:taxon-name-part>
                </tp:taxon-name><comment>Silvestri, 1917: 145 (D, K).</comment></tp:nomenclature-citation><tp:nomenclature-citation><tp:taxon-name>
                  <tp:taxon-name-part taxon-name-part-type="genus" reg="Hyperglomeris">Hyperglomeris</tp:taxon-name-part>
                </tp:taxon-name><comment>–Golovatch, 1983a: 110 (M); 2017: 196 (M); <xref ref-type="bibr" rid="B12">Golovatch et al. 2013</xref>: 202 (M); <xref ref-type="bibr" rid="B23">Nguyen et al. 2019</xref>: 274 (M, K); 2021: 257 (M); <xref ref-type="bibr" rid="B15">Kuroda et al. 2022a</xref>: 162 (M); 2022b: 117 (M).</comment></tp:nomenclature-citation><tp:nomenclature-citation><tp:taxon-name>
                  <tp:taxon-name-part taxon-name-part-type="genus" reg="Dinoglomeris">Dinoglomeris</tp:taxon-name-part>
                </tp:taxon-name><comment>Silvestri, 1917: 147 (D, K), synonymized by <xref ref-type="bibr" rid="B9">Golovatch (1983b</xref>: 180).</comment></tp:nomenclature-citation></tp:nomenclature-citation-list></tp:nomenclature><tp:treatment-sec sec-type="diagnosis" id="SECID0EPKAG"><title>Diagnosis.</title><p>Pill millipedes with four apical cones on the antennae; the caudal margins of the pygidium are sometimes modified into small paramedian lobes, but are mostly emarginate or slightly concave medially; leg-pair 18 devoid of any evident mesal outgrowths on the femur or tibia; the posterior telopods are rather stout, with prefemoral trichosteles reduced or only present as a small cone; and the femoral trichosteles are strongly reduced or absent.</p></tp:treatment-sec><tp:treatment-sec sec-type="type species" id="SECID0EUKAG"><title>Type species.</title><p><italic><tp:taxon-name><tp:taxon-name-part taxon-name-part-type="genus" reg="Hyperglomeris">Hyperglomeris</tp:taxon-name-part><tp:taxon-name-part taxon-name-part-type="species" reg="lamellosa">lamellosa</tp:taxon-name-part></tp:taxon-name></italic> Silvestri, 1917, by original designation.</p></tp:treatment-sec><tp:treatment-sec sec-type="Species included" id="SECID0EFLAG"><title>Species included.</title><p><italic><tp:taxon-name><tp:taxon-name-part taxon-name-part-type="genus" reg="Hyperglomeris">Hyperglomeris</tp:taxon-name-part><tp:taxon-name-part taxon-name-part-type="species" reg="lamellosa">lamellosa</tp:taxon-name-part></tp:taxon-name></italic> Silvestri, 1917, <italic><tp:taxon-name><tp:taxon-name-part taxon-name-part-type="genus" reg="Hyperglomeris">H.</tp:taxon-name-part><tp:taxon-name-part taxon-name-part-type="species" reg="dirupta">dirupta</tp:taxon-name-part></tp:taxon-name></italic> (Silvestri, 1917), <italic><tp:taxon-name><tp:taxon-name-part taxon-name-part-type="genus" reg="Hyperglomeris">H.</tp:taxon-name-part><tp:taxon-name-part taxon-name-part-type="species" reg="conspicua">conspicua</tp:taxon-name-part></tp:taxon-name></italic> Golovatch, 1983, <italic><tp:taxon-name><tp:taxon-name-part taxon-name-part-type="genus" reg="Hyperglomeris">H.</tp:taxon-name-part><tp:taxon-name-part taxon-name-part-type="species" reg="maxima">maxima</tp:taxon-name-part></tp:taxon-name></italic> Golovatch, 1983, <italic><tp:taxon-name><tp:taxon-name-part taxon-name-part-type="genus" reg="Hyperglomeris">H.</tp:taxon-name-part><tp:taxon-name-part taxon-name-part-type="species" reg="depigmentata">depigmentata</tp:taxon-name-part></tp:taxon-name></italic> Golovatch, Geoffroy &amp; VandenSpiegel, 2013, <italic><tp:taxon-name><tp:taxon-name-part taxon-name-part-type="genus" reg="Hyperglomeris">H.</tp:taxon-name-part><tp:taxon-name-part taxon-name-part-type="species" reg="nigra">nigra</tp:taxon-name-part></tp:taxon-name></italic> Golovatch, 2017, <italic><tp:taxon-name><tp:taxon-name-part taxon-name-part-type="genus" reg="Hyperglomeris">H.</tp:taxon-name-part><tp:taxon-name-part taxon-name-part-type="species" reg="simplex">simplex</tp:taxon-name-part></tp:taxon-name></italic> Nguyen, Sierwald &amp; Marek, 2019, <italic><tp:taxon-name><tp:taxon-name-part taxon-name-part-type="genus" reg="Hyperglomeris">H.</tp:taxon-name-part><tp:taxon-name-part taxon-name-part-type="species" reg="bicaudata">bicaudata</tp:taxon-name-part></tp:taxon-name></italic> Likhitrakarn, sp. nov., <italic><tp:taxon-name><tp:taxon-name-part taxon-name-part-type="genus" reg="Hyperglomeris">H.</tp:taxon-name-part><tp:taxon-name-part taxon-name-part-type="species" reg="inkhavilayi">inkhavilayi</tp:taxon-name-part></tp:taxon-name></italic> Likhitrakarn, sp. nov.</p></tp:treatment-sec><tp:treatment-sec sec-type="remarks" id="SECID0EOOAG"><title>Remarks.</title><p>The genus <italic><tp:taxon-name><tp:taxon-name-part taxon-name-part-type="genus" reg="Hyperglomeris">Hyperglomeris</tp:taxon-name-part></tp:taxon-name></italic> was established by <xref ref-type="bibr" rid="B28">Silvestri (1917)</xref>, who designated <italic><tp:taxon-name><tp:taxon-name-part taxon-name-part-type="genus" reg="Hyperglomeris">H.</tp:taxon-name-part><tp:taxon-name-part taxon-name-part-type="species" reg="lamellosa">lamellosa</tp:taxon-name-part></tp:taxon-name></italic> Silvestri, 1917 as the type species and provided a detailed description and excellent illustrations. At the same time, he created a new genus and species, <italic><tp:taxon-name><tp:taxon-name-part taxon-name-part-type="genus" reg="Dinoglomeris">Dinoglomeris</tp:taxon-name-part><tp:taxon-name-part taxon-name-part-type="species" reg="dirupta">dirupta</tp:taxon-name-part></tp:taxon-name></italic>, which only superficially differed from <italic><tp:taxon-name><tp:taxon-name-part taxon-name-part-type="genus" reg="Hyperglomeris">Hyperglomeris</tp:taxon-name-part></tp:taxon-name></italic>. Both species were discovered on Mount Mẫu Sơn, Vietnam, but at different altitudes. Subsequently, <xref ref-type="bibr" rid="B9">Golovatch (1983b)</xref> investigated the scope of the genus using his material from Vietnam and proposed that the two genera be combined into one. Afterwards, Golovatch published two new species, synonymizing the name <italic><tp:taxon-name><tp:taxon-name-part taxon-name-part-type="genus" reg="Dinoglomeris">Dinoglomeris</tp:taxon-name-part></tp:taxon-name></italic> with <italic><tp:taxon-name><tp:taxon-name-part taxon-name-part-type="genus" reg="Hyperglomeris">Hyperglomeris</tp:taxon-name-part></tp:taxon-name></italic>.</p></tp:treatment-sec><ref-list><ref id="B12"><mixed-citation xmlns:xlink="http://www.w3.org/1999/xlink" xlink:type="simple"><person-group><name name-style="western"><surname>Golovatch</surname><given-names>SI</given-names></name><name name-style="western"><surname>Geoffroy</surname><given-names>JJ</given-names></name><name name-style="western"><surname>VandenSpiegel</surname><given-names>D</given-names></name></person-group> (<year>2013</year>) <article-title>On several new species of the millipede family <tp:taxon-name><tp:taxon-name-part taxon-name-part-type="family">Glomeridae</tp:taxon-name-part></tp:taxon-name> from Vietnam (<tp:taxon-name><tp:taxon-name-part taxon-name-part-type="class">Diplopoda</tp:taxon-name-part></tp:taxon-name>: <tp:taxon-name><tp:taxon-name-part taxon-name-part-type="order">Glomerida</tp:taxon-name-part></tp:taxon-name>).</article-title><source><tp:taxon-name><tp:taxon-name-part taxon-name-part-type="phylum">Arthropoda</tp:taxon-name-part></tp:taxon-name> Selecta</source><volume>22</volume>(<issue>3</issue>): <fpage>201</fpage>–<lpage>206</lpage>. <ext-link xlink:href="10.15298/arthsel.22.3.02" ext-link-type="doi" xlink:type="simple">https://doi.org/10.15298/arthsel.22.3.02</ext-link></mixed-citation></ref><ref id="B23"><mixed-citation xmlns:xlink="http://www.w3.org/1999/xlink" xlink:type="simple"><person-group><name name-style="western"><surname>Nguyen</surname><given-names>AD</given-names></name><name name-style="western"><surname>Sierwald</surname><given-names>P</given-names></name><name name-style="western"><surname>Marek</surname><given-names>PE</given-names></name></person-group> (<year>2019</year>) <article-title>The pill millipedes of Vietnam: a key to genera and descriptions of five new species (<tp:taxon-name><tp:taxon-name-part taxon-name-part-type="class">Diplopoda</tp:taxon-name-part></tp:taxon-name>: <tp:taxon-name><tp:taxon-name-part taxon-name-part-type="order">Glomerida</tp:taxon-name-part></tp:taxon-name>: <tp:taxon-name><tp:taxon-name-part taxon-name-part-type="family">Glomeridae</tp:taxon-name-part></tp:taxon-name>).</article-title><source>The Raffles Bulletin of Zoology</source><volume>67</volume>: <fpage>260</fpage>–<lpage>297</lpage>. <ext-link xlink:href="10.26107/RBZ-2019-0020" ext-link-type="doi" xlink:type="simple">https://doi.org/10.26107/RBZ-2019-0020</ext-link></mixed-citation></ref><ref id="B15"><mixed-citation xmlns:xlink="http://www.w3.org/1999/xlink" xlink:type="simple"><person-group><name name-style="western"><surname>Kuroda</surname><given-names>M</given-names></name><name name-style="western"><surname>Eguchi</surname><given-names>K</given-names></name><name name-style="western"><surname>Oguri</surname><given-names>E</given-names></name><name name-style="western"><surname>Nguyen</surname><given-names>AD</given-names></name></person-group> (<year>2022a</year>) <article-title>Two new cave <italic><tp:taxon-name><tp:taxon-name-part taxon-name-part-type="genus">Hyleoglomeris</tp:taxon-name-part></tp:taxon-name></italic> species (<tp:taxon-name><tp:taxon-name-part taxon-name-part-type="order">Glomerida</tp:taxon-name-part></tp:taxon-name>, <tp:taxon-name><tp:taxon-name-part taxon-name-part-type="family">Glomeridae</tp:taxon-name-part></tp:taxon-name>) from northern Vietnam.</article-title><source>ZooKeys</source><volume>1108</volume>: <fpage>161</fpage>–<lpage>174</lpage>. <ext-link xlink:href="10.3897/zookeys.1108.85423" ext-link-type="doi" xlink:type="simple">https://doi.org/10.3897/zookeys.1108.85423</ext-link></mixed-citation></ref><ref id="B9"><mixed-citation xmlns:xlink="http://www.w3.org/1999/xlink" xlink:type="simple"><person-group><name name-style="western"><surname>Golovatch</surname><given-names>SI</given-names></name></person-group> (<year>1983b</year>) <article-title>Millipedes (<tp:taxon-name><tp:taxon-name-part taxon-name-part-type="class">Diplopoda</tp:taxon-name-part></tp:taxon-name>) of the fauna of Vietnam.</article-title> In: <person-group><name name-style="western"><surname>Medvedev</surname><given-names>LN</given-names></name></person-group> (<role>Ed.</role>) <issue-title>Fauna and animal ecology of Vietnam.</issue-title><source>Nauka, Moscow</source><volume>1983</volume>: <fpage>1</fpage>–<lpage>207</lpage>. [In Russian]</mixed-citation></ref><ref id="B28"><mixed-citation xmlns:xlink="http://www.w3.org/1999/xlink" xlink:type="simple"><person-group><name name-style="western"><surname>Silvestri</surname><given-names>F</given-names></name></person-group> (<year>1917</year>) Contributions to a knowledge of the oriental <tp:taxon-name><tp:taxon-name-part taxon-name-part-type="class">Diplopoda</tp:taxon-name-part></tp:taxon-name><tp:taxon-name><tp:taxon-name-part taxon-name-part-type="superorder">Oniscomorpha</tp:taxon-name-part></tp:taxon-name>. I. The family <tp:taxon-name><tp:taxon-name-part taxon-name-part-type="family">Glomeridae</tp:taxon-name-part></tp:taxon-name>. Records of the Indian Museum 13(3.9): 103–151. <ext-link xlink:href="10.26515/rzsi/v13/i3/1917/163604" ext-link-type="doi" xlink:type="simple">https://doi.org/10.26515/rzsi/v13/i3/1917/163604</ext-link></mixed-citation></ref></ref-list></tp:taxon-treatment>
