# Supplementary material for: ﻿Review of the pill millipede genus Hyperglomeris Silvestri, 1917 (Diplopoda, Glomerida, Glomeridae) with description of two new species from Laos
Source: Zookeys. 2023 May 26;1163:177–98. doi: 10.3897/zookeys.1163.103950 (PMC10238914; doi:10.3897/zookeys.1163.103950)
Supplement: XML Treatment for Hyperglomeris depigmentata [file zookeys.1163.103950-treatment6.xml]

<!DOCTYPE tp:taxon-treatment
  PUBLIC "-//TaxonX//DTD Taxonomic Treatment Publishing DTD v0 20100105//EN" "tax-treatment-NSO.dtd">
<tp:taxon-treatment xmlns:tp="http://www.plazi.org/taxpub"><tp:treatment-meta><kwd-group><label>Taxon classification</label><kwd>
                <named-content content-type="kingdom">Animalia</named-content>
              </kwd><kwd>
                <named-content content-type="order">Glomerida</named-content>
              </kwd><kwd>
                <named-content content-type="family">Glomeridae</named-content>
              </kwd></kwd-group><mixed-citation publication-type="journal"><person-group><name><surname>Likhitrakarn</surname><given-names>Natdanai</given-names></name><name><surname>Srisonchai</surname><given-names>Ruttapon</given-names></name><name><surname>Siriwut</surname><given-names>Warut</given-names></name><name><surname>Jirapatrasilp</surname><given-names>Parin</given-names></name><name><surname>Jeratthitikul</surname><given-names>Ekgachai</given-names></name><name><surname>Panha</surname><given-names>Somsak</given-names></name><name><surname>Sutcharit</surname><given-names>Chirasak</given-names></name></person-group><article-title>﻿Review of the pill millipede genus <italic><tp:taxon-name><tp:taxon-name-part taxon-name-part-type="genus" reg="Hyperglomeris">Hyperglomeris</tp:taxon-name-part></tp:taxon-name></italic> Silvestri, 1917 (<tp:taxon-name><tp:taxon-name-part taxon-name-part-type="class">Diplopoda</tp:taxon-name-part></tp:taxon-name>, <tp:taxon-name><tp:taxon-name-part taxon-name-part-type="order">Glomerida</tp:taxon-name-part></tp:taxon-name>, <tp:taxon-name><tp:taxon-name-part taxon-name-part-type="family">Glomeridae</tp:taxon-name-part></tp:taxon-name>) with description of two new species from Laos</article-title><source>Zookeys</source><day>26</day><month>05</month><year>2023</year><volume>1163</volume><fpage>177</fpage><lpage>198</lpage><pub-id pub-id-type="doi">10.3897/zookeys.1163.103950</pub-id></mixed-citation></tp:treatment-meta><tp:nomenclature><label>﻿</label><tp:taxon-name>
              <object-id xmlns:xlink="http://www.w3.org/1999/xlink" content-type="arpha" xlink:type="simple">7F67E6AB-8F3C-55B9-902A-0BEFC69343D9</object-id>
              <tp:taxon-name-part taxon-name-part-type="genus" reg="Hyperglomeris">Hyperglomeris</tp:taxon-name-part>
              <tp:taxon-name-part taxon-name-part-type="species" reg="depigmentata">depigmentata</tp:taxon-name-part>
            </tp:taxon-name><tp:taxon-authority>Golovatch, Geoffroy &amp; VandenSpiegel, 2013</tp:taxon-authority><tp:nomenclature-citation-list><tp:nomenclature-citation><tp:taxon-name>
                  <tp:taxon-name-part taxon-name-part-type="genus" reg="Hyperglomeris">Hyperglomeris</tp:taxon-name-part>
                  <tp:taxon-name-part taxon-name-part-type="species" reg="depigmentata">depigmentata</tp:taxon-name-part>
                </tp:taxon-name><comment><xref ref-type="bibr" rid="B12">Golovatch et al., 2013</xref>: 206 (D); <xref ref-type="bibr" rid="B10">Golovatch 2017</xref>: 197 (M, K); <xref ref-type="bibr" rid="B23">Nguyen et al. 2019</xref>: 262 (L, M); <xref ref-type="bibr" rid="B15">Kuroda et al. 2022a</xref>: 162 (M, K).</comment></tp:nomenclature-citation></tp:nomenclature-citation-list></tp:nomenclature><tp:treatment-sec sec-type="remarks" id="SECID0ED3AG"><title>Remarks.</title><p>This species was described from Cave Hang Doi, <named-content xmlns:xlink="http://www.w3.org/1999/xlink" content-type="dwc:verbatimCoordinates" xlink:type="simple"><named-content content-type="geo-json" specific-use="{&#34;type&#34;:&#34;Point&#34;,&#34;coordinates&#34;:[105.137465,20.496176]}" id="NCID0EM3AG" xlink:type="simple">20.496176°N, 105.137465°E</named-content></named-content>, Lang Kho Muong, Than Son, Thanh Hoa Province, Vietnam (<xref ref-type="bibr" rid="B12">Golovatch et al. 2013</xref>). Endemic to Vietnam.</p></tp:treatment-sec><ref-list><ref id="B12"><mixed-citation xmlns:xlink="http://www.w3.org/1999/xlink" xlink:type="simple"><person-group><name name-style="western"><surname>Golovatch</surname><given-names>SI</given-names></name><name name-style="western"><surname>Geoffroy</surname><given-names>JJ</given-names></name><name name-style="western"><surname>VandenSpiegel</surname><given-names>D</given-names></name></person-group> (<year>2013</year>) <article-title>On several new species of the millipede family <tp:taxon-name><tp:taxon-name-part taxon-name-part-type="family">Glomeridae</tp:taxon-name-part></tp:taxon-name> from Vietnam (<tp:taxon-name><tp:taxon-name-part taxon-name-part-type="class">Diplopoda</tp:taxon-name-part></tp:taxon-name>: <tp:taxon-name><tp:taxon-name-part taxon-name-part-type="order">Glomerida</tp:taxon-name-part></tp:taxon-name>).</article-title><source><tp:taxon-name><tp:taxon-name-part taxon-name-part-type="phylum">Arthropoda</tp:taxon-name-part></tp:taxon-name> Selecta</source><volume>22</volume>(<issue>3</issue>): <fpage>201</fpage>–<lpage>206</lpage>. <ext-link xlink:href="10.15298/arthsel.22.3.02" ext-link-type="doi" xlink:type="simple">https://doi.org/10.15298/arthsel.22.3.02</ext-link></mixed-citation></ref><ref id="B10"><mixed-citation xmlns:xlink="http://www.w3.org/1999/xlink" xlink:type="simple"><person-group><name name-style="western"><surname>Golovatch</surname><given-names>SI</given-names></name></person-group> (<year>2017</year>) <article-title>Another two new species of the millipede family <tp:taxon-name><tp:taxon-name-part taxon-name-part-type="family">Glomeridae</tp:taxon-name-part></tp:taxon-name> from Vietnam, with a new record of <italic><tp:taxon-name><tp:taxon-name-part taxon-name-part-type="genus">Rhopalomeris</tp:taxon-name-part><tp:taxon-name-part taxon-name-part-type="species">variegata</tp:taxon-name-part></tp:taxon-name></italic> Golovatch et Semenyuk, 2016 from southern Vietnam (<tp:taxon-name><tp:taxon-name-part taxon-name-part-type="class">Diplopoda</tp:taxon-name-part></tp:taxon-name>: <tp:taxon-name><tp:taxon-name-part taxon-name-part-type="order">Glomerida</tp:taxon-name-part></tp:taxon-name>).</article-title><source>Russian Entomological Journal</source><volume>26</volume>(<issue>2</issue>): <fpage>195</fpage>–<lpage>202</lpage>. <ext-link xlink:href="10.15298/rusentj.26.2.10" ext-link-type="doi" xlink:type="simple">https://doi.org/10.15298/rusentj.26.2.10</ext-link></mixed-citation></ref><ref id="B23"><mixed-citation xmlns:xlink="http://www.w3.org/1999/xlink" xlink:type="simple"><person-group><name name-style="western"><surname>Nguyen</surname><given-names>AD</given-names></name><name name-style="western"><surname>Sierwald</surname><given-names>P</given-names></name><name name-style="western"><surname>Marek</surname><given-names>PE</given-names></name></person-group> (<year>2019</year>) <article-title>The pill millipedes of Vietnam: a key to genera and descriptions of five new species (<tp:taxon-name><tp:taxon-name-part taxon-name-part-type="class">Diplopoda</tp:taxon-name-part></tp:taxon-name>: <tp:taxon-name><tp:taxon-name-part taxon-name-part-type="order">Glomerida</tp:taxon-name-part></tp:taxon-name>: <tp:taxon-name><tp:taxon-name-part taxon-name-part-type="family">Glomeridae</tp:taxon-name-part></tp:taxon-name>).</article-title><source>The Raffles Bulletin of Zoology</source><volume>67</volume>: <fpage>260</fpage>–<lpage>297</lpage>. <ext-link xlink:href="10.26107/RBZ-2019-0020" ext-link-type="doi" xlink:type="simple">https://doi.org/10.26107/RBZ-2019-0020</ext-link></mixed-citation></ref><ref id="B15"><mixed-citation xmlns:xlink="http://www.w3.org/1999/xlink" xlink:type="simple"><person-group><name name-style="western"><surname>Kuroda</surname><given-names>M</given-names></name><name name-style="western"><surname>Eguchi</surname><given-names>K</given-names></name><name name-style="western"><surname>Oguri</surname><given-names>E</given-names></name><name name-style="western"><surname>Nguyen</surname><given-names>AD</given-names></name></person-group> (<year>2022a</year>) <article-title>Two new cave <italic><tp:taxon-name><tp:taxon-name-part taxon-name-part-type="genus">Hyleoglomeris</tp:taxon-name-part></tp:taxon-name></italic> species (<tp:taxon-name><tp:taxon-name-part taxon-name-part-type="order">Glomerida</tp:taxon-name-part></tp:taxon-name>, <tp:taxon-name><tp:taxon-name-part taxon-name-part-type="family">Glomeridae</tp:taxon-name-part></tp:taxon-name>) from northern Vietnam.</article-title><source>ZooKeys</source><volume>1108</volume>: <fpage>161</fpage>–<lpage>174</lpage>. <ext-link xlink:href="10.3897/zookeys.1108.85423" ext-link-type="doi" xlink:type="simple">https://doi.org/10.3897/zookeys.1108.85423</ext-link></mixed-citation></ref></ref-list></tp:taxon-treatment>
