# Supplementary material for: ﻿Review of the pill millipede genus Hyperglomeris Silvestri, 1917 (Diplopoda, Glomerida, Glomeridae) with description of two new species from Laos
Source: Zookeys. 2023 May 26;1163:177–98. doi: 10.3897/zookeys.1163.103950 (PMC10238914; doi:10.3897/zookeys.1163.103950)
Supplement: XML Treatment for Hyperglomeris bicaudata [file zookeys.1163.103950-treatment9.xml]

<!DOCTYPE tp:taxon-treatment
  PUBLIC "-//TaxonX//DTD Taxonomic Treatment Publishing DTD v0 20100105//EN" "tax-treatment-NSO.dtd">
<tp:taxon-treatment xmlns:tp="http://www.plazi.org/taxpub"><tp:treatment-meta><kwd-group><label>Taxon classification</label><kwd>
                <named-content content-type="kingdom">Animalia</named-content>
              </kwd><kwd>
                <named-content content-type="order">Glomerida</named-content>
              </kwd><kwd>
                <named-content content-type="family">Glomeridae</named-content>
              </kwd></kwd-group><mixed-citation publication-type="journal"><person-group><name><surname>Likhitrakarn</surname><given-names>Natdanai</given-names></name><name><surname>Srisonchai</surname><given-names>Ruttapon</given-names></name><name><surname>Siriwut</surname><given-names>Warut</given-names></name><name><surname>Jirapatrasilp</surname><given-names>Parin</given-names></name><name><surname>Jeratthitikul</surname><given-names>Ekgachai</given-names></name><name><surname>Panha</surname><given-names>Somsak</given-names></name><name><surname>Sutcharit</surname><given-names>Chirasak</given-names></name></person-group><article-title>﻿Review of the pill millipede genus <italic><tp:taxon-name><tp:taxon-name-part taxon-name-part-type="genus" reg="Hyperglomeris">Hyperglomeris</tp:taxon-name-part></tp:taxon-name></italic> Silvestri, 1917 (<tp:taxon-name><tp:taxon-name-part taxon-name-part-type="class">Diplopoda</tp:taxon-name-part></tp:taxon-name>, <tp:taxon-name><tp:taxon-name-part taxon-name-part-type="order">Glomerida</tp:taxon-name-part></tp:taxon-name>, <tp:taxon-name><tp:taxon-name-part taxon-name-part-type="family">Glomeridae</tp:taxon-name-part></tp:taxon-name>) with description of two new species from Laos</article-title><source>Zookeys</source><day>26</day><month>05</month><year>2023</year><volume>1163</volume><fpage>177</fpage><lpage>198</lpage><pub-id pub-id-type="doi">10.3897/zookeys.1163.103950</pub-id></mixed-citation></tp:treatment-meta><tp:nomenclature><label>﻿</label><tp:taxon-name>
              <object-id xmlns:xlink="http://www.w3.org/1999/xlink" content-type="arpha" xlink:type="simple">0D9D3124-A7FA-53E2-A716-3DC07AB1A65B</object-id>
              <tp:taxon-name-part taxon-name-part-type="genus" reg="Hyperglomeris">Hyperglomeris</tp:taxon-name-part>
              <tp:taxon-name-part taxon-name-part-type="species" reg="bicaudata">bicaudata</tp:taxon-name-part>
              <object-id xmlns:xlink="http://www.w3.org/1999/xlink" content-type="zoobank" xlink:type="simple">https://zoobank.org/FB13C74A-496A-45F0-BB73-C710A6C5123D</object-id>
            </tp:taxon-name><tp:taxon-authority>Likhitrakarn</tp:taxon-authority><tp:taxon-status xmlns:xlink="http://www.w3.org/1999/xlink" xlink:type="simple">sp. nov.</tp:taxon-status><xref ref-type="fig" rid="F1">Figs 1</xref><xref ref-type="fig" rid="F2">, 2</xref><xref ref-type="fig" rid="F3">, 3A, B</xref></tp:nomenclature><tp:treatment-sec sec-type="material" id="SECID0EUDBG"><title>Material examined.</title><p><bold><italic>Holotype</italic>: Laos – Houaphanh</bold> • ♂ (<named-content xmlns:xlink="http://www.w3.org/1999/xlink" content-type="dwc:institutional_code" xlink:title="Chulalongkorn University Museum of Zoology" xlink:href="http://grbio.org/institution/chulalongkorn-university" xlink:type="simple">CUMZ</named-content>-GLO006); Viengxay District, Limestone mountain area near Kaysone Phomvihane Cave; elev. 890 m a.s.l.; <named-content xmlns:xlink="http://www.w3.org/1999/xlink" content-type="dwc:verbatimCoordinates" xlink:type="simple"><named-content content-type="geo-json" specific-use="{&#34;type&#34;:&#34;Point&#34;,&#34;coordinates&#34;:[104.228889,20.340000]}" id="NCID0EGEBG" xlink:type="simple">20°20'24"N, 104°13'44"E</named-content></named-content>; 6 Jul. 2014; R. Srisonchai, C. Sutcharit, K. Inkhavilay leg.; <named-content xmlns:xlink="http://www.w3.org/1999/xlink" content-type="dwc:institutional_code" xlink:title="Chulalongkorn University Museum of Zoology" xlink:href="http://grbio.org/institution/chulalongkorn-university" xlink:type="simple">CUMZ</named-content>; <bold><italic>Paratypes</italic>: Laos</bold> – <bold>Houaphanh</bold> • 1 ♀; same collection data as holotype; • 3 ♀♀ (<named-content xmlns:xlink="http://www.w3.org/1999/xlink" content-type="dwc:institutional_code" xlink:title="Chulalongkorn University Museum of Zoology" xlink:href="http://grbio.org/institution/chulalongkorn-university" xlink:type="simple">CUMZ</named-content>-GLO004); Viengxay District, Ban Tham Na Tan, Limestone mountain area; elev. 860 m a.s.l.; <named-content xmlns:xlink="http://www.w3.org/1999/xlink" content-type="dwc:verbatimCoordinates" xlink:type="simple"><named-content content-type="geo-json" specific-use="{&#34;type&#34;:&#34;Point&#34;,&#34;coordinates&#34;:[104.145278,20.457778]}" id="NCID0E3EBG" xlink:type="simple">20°27'28"N, 104°08'43"E</named-content></named-content>; 5 Jul. 2014; R. Srisonchai, C. Sutcharit, K. Inkhavilay leg.; <named-content xmlns:xlink="http://www.w3.org/1999/xlink" content-type="dwc:institutional_code" xlink:title="Chulalongkorn University Museum of Zoology" xlink:href="http://grbio.org/institution/chulalongkorn-university" xlink:type="simple">CUMZ</named-content>; <ext-link xmlns:xlink="http://www.w3.org/1999/xlink" xlink:href="OQ661871" ext-link-type="gen" xlink:type="simple">OQ661871</ext-link> • 1 ♂, 2 ♀♀ (<named-content xmlns:xlink="http://www.w3.org/1999/xlink" content-type="dwc:institutional_code" xlink:title="Chulalongkorn University Museum of Zoology" xlink:href="http://grbio.org/institution/chulalongkorn-university" xlink:type="simple">CUMZ</named-content>-GLO007); Viengxay District, Limestone mountain area near vocational-technical school around kilometre 31; elev. 840 m a.s.l.; <named-content xmlns:xlink="http://www.w3.org/1999/xlink" content-type="dwc:verbatimCoordinates" xlink:type="simple"><named-content content-type="geo-json" specific-use="{&#34;type&#34;:&#34;Point&#34;,&#34;coordinates&#34;:[104.251111,20.404167]}" id="NCID0ERFBG" xlink:type="simple">20°24'15"N, 104°15'4"E</named-content></named-content>; 6 Jul. 2014; R. Srisonchai, C. Sutcharit, K. Inkhavilay leg.; <named-content xmlns:xlink="http://www.w3.org/1999/xlink" content-type="dwc:institutional_code" xlink:title="Chulalongkorn University Museum of Zoology" xlink:href="http://grbio.org/institution/chulalongkorn-university" xlink:type="simple">CUMZ</named-content>; <ext-link xmlns:xlink="http://www.w3.org/1999/xlink" xlink:href="OQ661872" ext-link-type="gen" xlink:type="simple">OQ661872</ext-link>.</p></tp:treatment-sec><tp:treatment-sec sec-type="Name" id="SECID0E6FBG"><title>Name.</title><p>To emphasize the caudal margin of the anal shield being more (♂) or less (♀) strongly bisinuate medially; adjective in feminine gender.</p></tp:treatment-sec><tp:treatment-sec sec-type="diagnosis" id="SECID0EEGBG"><title>Diagnosis.</title><p>Its unique color pattern is similar to that of <italic><tp:taxon-name><tp:taxon-name-part taxon-name-part-type="genus" reg="Hyperglomeris">H.</tp:taxon-name-part><tp:taxon-name-part taxon-name-part-type="species" reg="nigra">nigra</tp:taxon-name-part></tp:taxon-name></italic> Golovatch, 2017, from Vietnam (Golovatch, 2017), but the two species differ by the thickness of the contrasting paler bands at the lateral and caudal edges of all tergites (ca. 1/3 vs. 1/5× as high as tergite height), the number of striae at the lateral edge of midbody tergites (2 vs. 3), the number of ommatidia (10+1(2) vs. 8+1), coupled with two tibial processes (one large process and one small cone vs. two small tibial cones), and the caudal edge of the anal shield (two strongly bisinuate medially vs. slightly emarginate medially).</p></tp:treatment-sec><tp:treatment-sec sec-type="description" id="SECID0EVGBG"><title>Description.</title><p><bold><italic>Body length</italic></bold> of stretched holotype 13.2 mm, width 8.3 mm. Body length of stretched paratypes 13.5 mm (♂), 13.5–15.5 mm (♀), width 9.5 (♂), 8.5–9.5 mm (♀).</p><p><bold><italic>Coloration of live animals</italic></bold> (Fig. <xref ref-type="fig" rid="F1">1A–D</xref>): body blackish, with contrasting pale yellow to orange yellow, rather broad bands at the lateral and caudal edges of all tergites, ca. 1/3× as high as each tergite height, including collum, thoracic and anal shields. Head and antennae black, only labrum and Tömösváry’s organ yellowish. Venter and legs dark brown to brown with a pale yellowish claw and the posterior part of each tarsus; coloration in alcohol faded after eight years of preservation (Fig. <xref ref-type="fig" rid="F1">1E–G</xref>), body pale black to charcoal, with contrasting pale yellow to whitish bands. Head and antennae grey to blackish. Venter and legs pale brown to brownish.</p><fig id="F1" position="float" orientation="portrait"><object-id xmlns:xlink="http://www.w3.org/1999/xlink" content-type="doi" xlink:type="simple">10.3897/zookeys.1163.103950.figure1</object-id><object-id xmlns:xlink="http://www.w3.org/1999/xlink" content-type="arpha" xlink:type="simple">44AF94C9-13A6-54A9-B9E9-7B74C2DB5578</object-id><label>Figure 1.</label><caption><p><italic><tp:taxon-name><tp:taxon-name-part taxon-name-part-type="genus" reg="Hyperglomeris">Hyperglomeris</tp:taxon-name-part><tp:taxon-name-part taxon-name-part-type="species" reg="bicaudata">bicaudata</tp:taxon-name-part></tp:taxon-name></italic> sp. nov. <bold>A–D</bold> ♂ paratype (<named-content xmlns:xlink="http://www.w3.org/1999/xlink" content-type="dwc:institutional_code" xlink:title="Chulalongkorn University Museum of Zoology" xlink:href="http://grbio.org/institution/chulalongkorn-university" xlink:type="simple">CUMZ</named-content>-GLO006), habitus, live coloration <bold>E–G</bold> ♂ holotype (<named-content xmlns:xlink="http://www.w3.org/1999/xlink" content-type="dwc:institutional_code" xlink:title="Chulalongkorn University Museum of Zoology" xlink:href="http://grbio.org/institution/chulalongkorn-university" xlink:type="simple">CUMZ</named-content>-GLO006) habitus in dorsal, ventral, and lateral views <bold>A, C</bold> unrolled, sublateral views <bold>B, D</bold> rolled, sublateral and subdorsal views, respectively. <bold>A–D</bold> not to scale.</p></caption><graphic xmlns:xlink="http://www.w3.org/1999/xlink" xlink:href="zookeys-1163-177_article-103950__-g001.jpg" position="float" orientation="portrait" xlink:type="simple" id="oo_854504.jpg"><uri content-type="original_file" xlink:type="simple">https://binary.pensoft.net/fig/854504</uri></graphic></fig><p><bold><italic>Labrum sparsely setose</italic></bold> (Fig. <xref ref-type="fig" rid="F1">1F</xref>). Gnathochilarium with 2+2 palps of subequal length. Ocular fields whitish, 10+1(2) ommatidia, cornea convex, oval in shape, translucent. Antennae with four evident apical cones, segment 6 ca. 2.1–2.4× as long as high. Organ of Tömösváry typical, horseshoe-shaped, oblong-oval, elongate, ca. 1.5–1.8× as long as broad (Fig. <xref ref-type="fig" rid="F1">1F</xref>).</p><p><bold><italic>Collum</italic></bold> as usual, with two transverse striae (Fig. <xref ref-type="fig" rid="F1">1F</xref>). Thoracic shield with a small hyposchism field not projecting caudad past tergal margin. Striae 4–6, mostly superficial, only lower 3 or 4 lying above schism, one level with schism, remaining 1 or 2 below schism, with 4 and 5 complete, crossing the dorsum (Fig. <xref ref-type="fig" rid="F1">1G</xref>). Terga 3 and 4 rather broadly rounded laterally (Fig. <xref ref-type="fig" rid="F1">1G</xref>). Following terga in front of pygidium faintly concave medially at caudal edge and with two striae starting above lateral edge, sometimes first stria fading away towards midway. Caudal edge of anal shield more (♂, Figs <xref ref-type="fig" rid="F1">1C, E, F, G</xref>, <xref ref-type="fig" rid="F2">2A</xref>) or less (♀, Fig. <xref ref-type="fig" rid="F2">2B</xref>)) strongly bisinuate medially.</p><fig id="F2" position="float" orientation="portrait"><object-id xmlns:xlink="http://www.w3.org/1999/xlink" content-type="doi" xlink:type="simple">10.3897/zookeys.1163.103950.figure2</object-id><object-id xmlns:xlink="http://www.w3.org/1999/xlink" content-type="arpha" xlink:type="simple">CBE23A5C-F52D-5607-99BD-ED7B5E83C340</object-id><label>Figure 2.</label><caption><p><italic><tp:taxon-name><tp:taxon-name-part taxon-name-part-type="genus" reg="Hyperglomeris">Hyperglomeris</tp:taxon-name-part><tp:taxon-name-part taxon-name-part-type="species" reg="bicaudata">bicaudata</tp:taxon-name-part></tp:taxon-name></italic> sp. nov. <bold>A, C, E, F</bold> ♂ holotype (<named-content xmlns:xlink="http://www.w3.org/1999/xlink" content-type="dwc:institutional_code" xlink:title="Chulalongkorn University Museum of Zoology" xlink:href="http://grbio.org/institution/chulalongkorn-university" xlink:type="simple">CUMZ</named-content>-GLO006) <bold>B</bold> ♀ paratype (<named-content xmlns:xlink="http://www.w3.org/1999/xlink" content-type="dwc:institutional_code" xlink:title="Chulalongkorn University Museum of Zoology" xlink:href="http://grbio.org/institution/chulalongkorn-university" xlink:type="simple">CUMZ</named-content>-GLO006) <bold>D</bold> ♂ paratype (<named-content xmlns:xlink="http://www.w3.org/1999/xlink" content-type="dwc:institutional_code" xlink:title="Chulalongkorn University Museum of Zoology" xlink:href="http://grbio.org/institution/chulalongkorn-university" xlink:type="simple">CUMZ</named-content>-GLO007) <bold>A, B</bold> anal shield edge in venter view, male and female, respectively <bold>C</bold> leg 17, anterior view <bold>D</bold> leg 18, anterior view <bold>E, F</bold> telopod, posterior and anterior views, respectively <bold>G</bold> tip of syncoxital lobes (not to scale). Scale bars: 1 mm (<bold>A–F)</bold>. Abbreviations: <bold><abbrev xmlns:xlink="http://www.w3.org/1999/xlink" xlink:title="coxa" id="ABBRID0EZLBG" xlink:type="simple">cx</abbrev></bold> coxa, <bold><abbrev xmlns:xlink="http://www.w3.org/1999/xlink" xlink:title="coxal lobe" id="ABBRID0E5LBG" xlink:type="simple">cxl</abbrev></bold> coxal lobe, <bold><abbrev xmlns:xlink="http://www.w3.org/1999/xlink" xlink:title="femur" id="ABBRID0EDMBG" xlink:type="simple">fe</abbrev></bold> femur, <bold><abbrev xmlns:xlink="http://www.w3.org/1999/xlink" xlink:title="femoral process" id="ABBRID0EIMBG" xlink:type="simple">fp</abbrev></bold> femoral process, <bold><abbrev xmlns:xlink="http://www.w3.org/1999/xlink" xlink:title="prefemur" id="ABBRID0ENMBG" xlink:type="simple">pf</abbrev></bold> prefemur, <bold><abbrev xmlns:xlink="http://www.w3.org/1999/xlink" xlink:title="prefemoral cone of telopod" id="ABBRID0ESMBG" xlink:type="simple">pfc</abbrev></bold> prefemoral cone of telopod, <bold><abbrev xmlns:xlink="http://www.w3.org/1999/xlink" xlink:title="syncoxital horn of telopod" id="ABBRID0EXMBG" xlink:type="simple">sh</abbrev></bold> syncoxital horn of telopod, <bold><abbrev xmlns:xlink="http://www.w3.org/1999/xlink" xlink:title="syncoxital lobe of telopod" id="ABBRID0E3MBG" xlink:type="simple">sl</abbrev></bold> syncoxital lobe of telopod, <bold><abbrev xmlns:xlink="http://www.w3.org/1999/xlink" xlink:title="syncoxite notch" id="ABBRID0EBNBG" xlink:type="simple">sn</abbrev></bold> syncoxite notch, <bold><abbrev xmlns:xlink="http://www.w3.org/1999/xlink" xlink:title="syncoxite" id="ABBRID0EGNBG" xlink:type="simple">sx</abbrev></bold> syncoxite, <bold><abbrev xmlns:xlink="http://www.w3.org/1999/xlink" xlink:title="tarsus" id="ABBRID0ELNBG" xlink:type="simple">ta</abbrev></bold> tarsus, <bold><abbrev xmlns:xlink="http://www.w3.org/1999/xlink" xlink:title="tibial cone" id="ABBRID0EQNBG" xlink:type="simple">tc</abbrev></bold> tibial cone, <bold><abbrev xmlns:xlink="http://www.w3.org/1999/xlink" xlink:title="tibia" id="ABBRID0EVNBG" xlink:type="simple">ti</abbrev></bold> tibia, <bold><abbrev xmlns:xlink="http://www.w3.org/1999/xlink" xlink:title="tibial process" id="ABBRID0E1NBG" xlink:type="simple">tp</abbrev></bold> tibial process.</p></caption><graphic xmlns:xlink="http://www.w3.org/1999/xlink" xlink:href="zookeys-1163-177_article-103950__-g002.jpg" position="float" orientation="portrait" xlink:type="simple" id="oo_854505.jpg"><uri content-type="original_file" xlink:type="simple">https://binary.pensoft.net/fig/854505</uri></graphic></fig><p><bold><italic>Male legs 17</italic></bold> (Fig. <xref ref-type="fig" rid="F2">2C</xref>) strongly reduced, with a rather high, often irregularly rounded coxal lobe (<abbrev xmlns:xlink="http://www.w3.org/1999/xlink" xlink:title="coxal lobe" id="ABBRID0EOOBG" xlink:type="simple">cxl</abbrev>) and a 4-segmented telopodite.</p><fig id="F3" position="float" orientation="portrait"><object-id xmlns:xlink="http://www.w3.org/1999/xlink" content-type="doi" xlink:type="simple">10.3897/zookeys.1163.103950.figure3</object-id><object-id xmlns:xlink="http://www.w3.org/1999/xlink" content-type="arpha" xlink:type="simple">9442F0E1-B2DC-5A8C-A883-5F49E40735AE</object-id><label>Figure 3.</label><caption><p>Leg 18 <bold>A, B</bold><italic><tp:taxon-name><tp:taxon-name-part taxon-name-part-type="genus" reg="Hyperglomeris">Hyperglomeris</tp:taxon-name-part><tp:taxon-name-part taxon-name-part-type="species" reg="bicaudata">bicaudata</tp:taxon-name-part></tp:taxon-name></italic> sp. nov., ♂ paratype (<named-content xmlns:xlink="http://www.w3.org/1999/xlink" content-type="dwc:institutional_code" xlink:title="Chulalongkorn University Museum of Zoology" xlink:href="http://grbio.org/institution/chulalongkorn-university" xlink:type="simple">CUMZ</named-content>-GLO007), left, anterior and posterior views, respectively <bold>C, D</bold><italic><tp:taxon-name><tp:taxon-name-part taxon-name-part-type="genus" reg="Hyperglomeris">Hyperglomeris</tp:taxon-name-part><tp:taxon-name-part taxon-name-part-type="species" reg="inkhavilayi">inkhavilayi</tp:taxon-name-part></tp:taxon-name></italic> sp. nov., ♂ paratype, right, anterior, and posterior views, respectively. Scale bars: 1 mm.</p></caption><graphic xmlns:xlink="http://www.w3.org/1999/xlink" xlink:href="zookeys-1163-177_article-103950__-g003.jpg" position="float" orientation="portrait" xlink:type="simple" id="oo_854506.jpg"><uri content-type="original_file" xlink:type="simple">https://binary.pensoft.net/fig/854506</uri></graphic></fig><p><bold><italic>Male legs 18</italic></bold> (Figs <xref ref-type="fig" rid="F2">2D</xref>, <xref ref-type="fig" rid="F3">3A, B</xref>) simple, rather strongly reduced, without any evident outgrowths; syncoxite membranous, on either side with a simple, small, and narrowly ogival syncoxite notch (<abbrev xmlns:xlink="http://www.w3.org/1999/xlink" xlink:title="syncoxite notch" id="ABBRID0EMQBG" xlink:type="simple">sn</abbrev>) and a 4-segmented telopodite.</p><p><bold><italic>Telopods</italic></bold> (= male legs 19) (Fig. <xref ref-type="fig" rid="F2">2E–G</xref>) with a very large, broad and roundly subtrapeziform syncoxital lobe (<abbrev xmlns:xlink="http://www.w3.org/1999/xlink" xlink:title="syncoxital lobe of telopod" id="ABBRID0EARBG" xlink:type="simple">sl</abbrev>) flanked by two short, spiniform, obliquely truncate, setose syncoxital horns (<abbrev xmlns:xlink="http://www.w3.org/1999/xlink" xlink:title="syncoxital horn of telopod" id="ABBRID0EERBG" xlink:type="simple">sh</abbrev>), level with syncoxital lobe (Fig. <xref ref-type="fig" rid="F2">2F</xref>). Telopodite 4-segmented, with a spine apically. Prefemur subellipsoid, with an evident, rather small, distad tapering, tuberculiform, distomesal prefemoral cone (pc) (a reduced trichostele), ca. 1/4–1/5× as long as femur. The latter in caudal view with a prominent, stout, finger-shaped, distomesal femoral process (<abbrev xmlns:xlink="http://www.w3.org/1999/xlink" xlink:title="femoral process" id="ABBRID0EMRBG" xlink:type="simple">fp</abbrev>) devoid of a trichostele, produced apically to ca. 3/4 tibia. Tibia elongate, gently tapering distad and curved apically basad towards process on femur, with an evident, caudad curved, distolateral tibial process (<abbrev xmlns:xlink="http://www.w3.org/1999/xlink" xlink:title="tibial process" id="ABBRID0EQRBG" xlink:type="simple">tp</abbrev>) and a small, short and pointed distomesal tibial cone (<abbrev xmlns:xlink="http://www.w3.org/1999/xlink" xlink:title="tibial cone" id="ABBRID0EURBG" xlink:type="simple">tc</abbrev>). Tarsus smallest, subcylindrical, moderately sigmoid, strongly curved, narrowly rounded apically.</p></tp:treatment-sec><tp:treatment-sec sec-type="remarks" id="SECID0EYRBG"><title>Remarks.</title><p>Unique to this species is that the caudal margin of the anal shield shows two more (♂, Figs <xref ref-type="fig" rid="F1">1C, E, F, G</xref>, <xref ref-type="fig" rid="F2">2A</xref>) or less (♀, Fig. <xref ref-type="fig" rid="F2">2A</xref>) pronounced paramedian knobs. That the male is equipped with such modifications is quite usual in various lineages of <tp:taxon-name><tp:taxon-name-part taxon-name-part-type="order">Glomerida</tp:taxon-name-part></tp:taxon-name> (e.g., <xref ref-type="bibr" rid="B19">Liu and Golovatch 2020</xref>), but their presence in the female, albeit not as strongly as in the male, is really striking.</p><p>This distinguishing character can be hypothesized as possibly playing an important role in a courtship process or being associated with courtship behavior. Certain male structures dedicated to interactions with females during courtship have often diverged relatively quickly during evolution, causing these features to change into species-specific differences (<xref ref-type="bibr" rid="B5">Eberhard 2004</xref>). Noteworthy examples of such characters are antennae, legs and heads in springtails (<tp:taxon-name><tp:taxon-name-part taxon-name-part-type="order">Collembola</tp:taxon-name-part></tp:taxon-name>: <tp:taxon-name><tp:taxon-name-part taxon-name-part-type="family">Bourletiellidae</tp:taxon-name-part></tp:taxon-name>) (<xref ref-type="bibr" rid="B13">Kozlowski and Aoxiang 2006</xref>) and stridulation organs in giant pill millipedes (Sphaerotheria) (<xref ref-type="bibr" rid="B34">Wesener et al. 2011</xref>) that may not be involved directly in sperm transfer but are associated with mating behavior. In order to understand the relationship between these types of traits and their function in the glomerids, it is essential to examine the mating behavior of this species.</p></tp:treatment-sec><ref-list><ref id="B19"><mixed-citation xmlns:xlink="http://www.w3.org/1999/xlink" xlink:type="simple"><person-group><name name-style="western"><surname>Liu</surname><given-names>W</given-names></name><name name-style="western"><surname>Golovatch</surname><given-names>S</given-names></name></person-group> (<year>2020</year>) <article-title>The first representatives of the millipede family <tp:taxon-name><tp:taxon-name-part taxon-name-part-type="family">Glomeridellidae</tp:taxon-name-part></tp:taxon-name> (<tp:taxon-name><tp:taxon-name-part taxon-name-part-type="class">Diplopoda</tp:taxon-name-part></tp:taxon-name>, <tp:taxon-name><tp:taxon-name-part taxon-name-part-type="order">Glomerida</tp:taxon-name-part></tp:taxon-name>) recorded from China and Indochina.</article-title><source>ZooKeys</source><volume>954</volume>: <fpage>1</fpage>–<lpage>15</lpage>. <ext-link xlink:href="10.3897/zookeys.954.54694" ext-link-type="doi" xlink:type="simple">https://doi.org/10.3897/zookeys.954.54694</ext-link></mixed-citation></ref><ref id="B5"><mixed-citation xmlns:xlink="http://www.w3.org/1999/xlink" xlink:type="simple"><person-group><name name-style="western"><surname>Eberhard</surname><given-names>WG</given-names></name></person-group> (<year>2004</year>) <article-title>Rapid Divergent Evolution of Sexual Morphology: Comparative Tests of Antagonitic Coevolution and Traditional Female Choice.</article-title><source>Evolution; International Journal of Organic Evolution</source><volume>58</volume>(<issue>9</issue>): <fpage>1947</fpage>–<lpage>1970</lpage>. <ext-link xlink:href="10.1111/j.0014-3820.2004.tb00482.x" ext-link-type="doi" xlink:type="simple">https://doi.org/10.1111/j.0014-3820.2004.tb00482.x</ext-link></mixed-citation></ref><ref id="B13"><mixed-citation xmlns:xlink="http://www.w3.org/1999/xlink" xlink:type="simple"><person-group><name name-style="western"><surname>Kozlowski</surname><given-names>MW</given-names></name><name name-style="western"><surname>Aoxiang</surname><given-names>S</given-names></name></person-group> (<year>2006</year>) <article-title>Ritual behaviors associated with spermatophore transfer in <italic><tp:taxon-name><tp:taxon-name-part taxon-name-part-type="genus">Deuterosminthurus</tp:taxon-name-part><tp:taxon-name-part taxon-name-part-type="species">bicinctus</tp:taxon-name-part></tp:taxon-name></italic> (<tp:taxon-name><tp:taxon-name-part taxon-name-part-type="order">Collembola</tp:taxon-name-part></tp:taxon-name>: <tp:taxon-name><tp:taxon-name-part taxon-name-part-type="family">Bourletiellidae</tp:taxon-name-part></tp:taxon-name>).</article-title><source>Journal of Ethology</source><volume>24</volume>(<issue>2</issue>): <fpage>103</fpage>–<lpage>109</lpage>. <ext-link xlink:href="10.1007/s10164-005-0162-6" ext-link-type="doi" xlink:type="simple">https://doi.org/10.1007/s10164-005-0162-6</ext-link></mixed-citation></ref><ref id="B34"><mixed-citation xmlns:xlink="http://www.w3.org/1999/xlink" xlink:type="simple"><person-group><name name-style="western"><surname>Wesener</surname><given-names>T</given-names></name><name name-style="western"><surname>Köhler</surname><given-names>J</given-names></name><name name-style="western"><surname>Fuchs</surname><given-names>S</given-names></name><name name-style="western"><surname>VandenSpiegel</surname><given-names>D</given-names></name></person-group> (<year>2011</year>) <article-title>How to uncoil your partner–“mating songs” in giant pill-millipedes (<tp:taxon-name><tp:taxon-name-part taxon-name-part-type="class">Diplopoda</tp:taxon-name-part></tp:taxon-name>: <tp:taxon-name><tp:taxon-name-part taxon-name-part-type="order">Sphaerotheriida</tp:taxon-name-part></tp:taxon-name>).</article-title><source>Naturwissenschaften</source><volume>98</volume>(<issue>11</issue>): <fpage>967</fpage>–<lpage>975</lpage>. <ext-link xlink:href="10.1007/s00114-011-0850-8" ext-link-type="doi" xlink:type="simple">https://doi.org/10.1007/s00114-011-0850-8</ext-link></mixed-citation></ref></ref-list></tp:taxon-treatment>
