# Supplementary material for: ﻿Review of the pill millipede genus Hyperglomeris Silvestri, 1917 (Diplopoda, Glomerida, Glomeridae) with description of two new species from Laos
Source: Zookeys. 2023 May 26;1163:177–98. doi: 10.3897/zookeys.1163.103950 (PMC10238914; doi:10.3897/zookeys.1163.103950)
Supplement: XML Treatment for Hyperglomeris inkhavilayi [file zookeys.1163.103950-treatment10.xml]

<!DOCTYPE tp:taxon-treatment
  PUBLIC "-//TaxonX//DTD Taxonomic Treatment Publishing DTD v0 20100105//EN" "tax-treatment-NSO.dtd">
<tp:taxon-treatment xmlns:tp="http://www.plazi.org/taxpub"><tp:treatment-meta><kwd-group><label>Taxon classification</label><kwd>
                <named-content content-type="kingdom">Animalia</named-content>
              </kwd><kwd>
                <named-content content-type="order">Glomerida</named-content>
              </kwd><kwd>
                <named-content content-type="family">Glomeridae</named-content>
              </kwd></kwd-group><mixed-citation publication-type="journal"><person-group><name><surname>Likhitrakarn</surname><given-names>Natdanai</given-names></name><name><surname>Srisonchai</surname><given-names>Ruttapon</given-names></name><name><surname>Siriwut</surname><given-names>Warut</given-names></name><name><surname>Jirapatrasilp</surname><given-names>Parin</given-names></name><name><surname>Jeratthitikul</surname><given-names>Ekgachai</given-names></name><name><surname>Panha</surname><given-names>Somsak</given-names></name><name><surname>Sutcharit</surname><given-names>Chirasak</given-names></name></person-group><article-title>﻿Review of the pill millipede genus <italic><tp:taxon-name><tp:taxon-name-part taxon-name-part-type="genus" reg="Hyperglomeris">Hyperglomeris</tp:taxon-name-part></tp:taxon-name></italic> Silvestri, 1917 (<tp:taxon-name><tp:taxon-name-part taxon-name-part-type="class">Diplopoda</tp:taxon-name-part></tp:taxon-name>, <tp:taxon-name><tp:taxon-name-part taxon-name-part-type="order">Glomerida</tp:taxon-name-part></tp:taxon-name>, <tp:taxon-name><tp:taxon-name-part taxon-name-part-type="family">Glomeridae</tp:taxon-name-part></tp:taxon-name>) with description of two new species from Laos</article-title><source>Zookeys</source><day>26</day><month>05</month><year>2023</year><volume>1163</volume><fpage>177</fpage><lpage>198</lpage><pub-id pub-id-type="doi">10.3897/zookeys.1163.103950</pub-id></mixed-citation></tp:treatment-meta><tp:nomenclature><label>﻿</label><tp:taxon-name>
              <object-id xmlns:xlink="http://www.w3.org/1999/xlink" content-type="arpha" xlink:type="simple">5A1AAAC4-7BB3-5E5A-A37F-7E6B766E8E09</object-id>
              <tp:taxon-name-part taxon-name-part-type="genus" reg="Hyperglomeris">Hyperglomeris</tp:taxon-name-part>
              <tp:taxon-name-part taxon-name-part-type="species" reg="inkhavilayi">inkhavilayi</tp:taxon-name-part>
              <object-id xmlns:xlink="http://www.w3.org/1999/xlink" content-type="zoobank" xlink:type="simple">https://zoobank.org/60149C6A-59F8-4AD9-82EC-7A8A1CCBD7EA</object-id>
            </tp:taxon-name><tp:taxon-authority>Likhitrakarn</tp:taxon-authority><tp:taxon-status xmlns:xlink="http://www.w3.org/1999/xlink" xlink:type="simple">sp. nov.</tp:taxon-status><xref ref-type="fig" rid="F3">Figs 3C, D</xref><xref ref-type="fig" rid="F4">, 4</xref><xref ref-type="fig" rid="F5">, 5</xref></tp:nomenclature><tp:treatment-sec sec-type="material" id="SECID0EBVBG"><title>Material examined.</title><p><bold><italic>Holotype</italic>: Laos – Khammouane</bold> • ♂ (<named-content xmlns:xlink="http://www.w3.org/1999/xlink" content-type="dwc:institutional_code" xlink:title="Chulalongkorn University Museum of Zoology" xlink:href="http://grbio.org/institution/chulalongkorn-university" xlink:type="simple">CUMZ</named-content>-GLO095); Nhommalath District, Ban Phawong, orchard; elev. 190 m a.s.l.; <named-content xmlns:xlink="http://www.w3.org/1999/xlink" content-type="dwc:verbatimCoordinates" xlink:type="simple"><named-content content-type="geo-json" specific-use="{&#34;type&#34;:&#34;Point&#34;,&#34;coordinates&#34;:[105.421667,17.540000]}" id="NCID0ETVBG" xlink:type="simple">17°32'24"N, 105°25'18"E</named-content></named-content>; 25 Aug. 2014; R. Srisonchai, C. Sutcharit, K. Inkhavilay leg.; <named-content xmlns:xlink="http://www.w3.org/1999/xlink" content-type="dwc:institutional_code" xlink:title="Chulalongkorn University Museum of Zoology" xlink:href="http://grbio.org/institution/chulalongkorn-university" xlink:type="simple">CUMZ</named-content>; <bold><italic>Paratypes</italic>: Laos</bold> – <bold>Khammouane</bold> • 2 ♂♂, 3 ♀♀; same collection data as holotype; <ext-link xmlns:xlink="http://www.w3.org/1999/xlink" xlink:href="OQ661873" ext-link-type="gen" xlink:type="simple">OQ661873</ext-link>, <ext-link xmlns:xlink="http://www.w3.org/1999/xlink" xlink:href="OQ661874" ext-link-type="gen" xlink:type="simple">OQ661874</ext-link>.</p></tp:treatment-sec><tp:treatment-sec sec-type="Name" id="SECID0EMWBG"><title>Name.</title><p>To honor Dr. Khamla Inkhavilay, the director of the Center of Excellence in Biodiversity at National University of Laos, Vientiane, Laos, who participated in collecting the type series.</p></tp:treatment-sec><tp:treatment-sec sec-type="diagnosis" id="SECID0ERWBG"><title>Diagnosis.</title><p>Although its color pattern seems to be similar to that of <italic><tp:taxon-name><tp:taxon-name-part taxon-name-part-type="genus" reg="Hyperglomeris">H.</tp:taxon-name-part><tp:taxon-name-part taxon-name-part-type="species" reg="simplex">simplex</tp:taxon-name-part></tp:taxon-name></italic> Nguyen, Sierwald &amp; Marek, 2019 (<xref ref-type="bibr" rid="B23">Nguyen et al. 2019</xref>), it differs by the coloration of the collum, thoracic and anal shields (mostly pale yellowish to brownish vs. dark brown to blackish), leg-pair 18 (with a simple, subtriangular syncoxital notch (<abbrev xmlns:xlink="http://www.w3.org/1999/xlink" xlink:title="syncoxite notch" id="ABBRID0EGXBG" xlink:type="simple">sn</abbrev>) vs. an evident pronounced syncoxital tubercles), coupled with a longer prefemoral trichostele (pt) (more than 2/3 vs. 1/2 of femur).</p></tp:treatment-sec><tp:treatment-sec sec-type="description" id="SECID0EKXBG"><title>Description.</title><p><bold><italic>Body length</italic></bold> of stretched holotype 10.7 mm, width 6.9 mm. Body length of stretched paratypes 9.3 mm (♂), 13.5–15.5 mm (♀), width 5.6 (♂), 5.2–8.5 mm (♀).</p><p><bold><italic>Coloration</italic></bold> in alcohol faded after eight years of preservation (Fig. <xref ref-type="fig" rid="F4">4</xref>), body mostly yellowish, with contrasting black paramedian spots flanking the midline. Mid-dorsal spots on each of tergites 3–11 usually subtriangular (Fig. <xref ref-type="fig" rid="F4">4A, D</xref>), or parallel-sided (Fig. <xref ref-type="fig" rid="F4">4E</xref>), with smaller and detached patches at caudal edge of tergite 2 and at anterior edge of tergite 12. Lateral sides of each of tergites 2–11 also with a pair of large, sublateral, yellow to marbled blackish spots beside the triangles, normally not reaching the translucent caudal and lateral edges (Fig. <xref ref-type="fig" rid="F4">4A, C–E</xref>). Head and collum pale yellowish to dark brownish with darker color laterally. Antennae black to dark brown, only tip of antennae yellowish. Legs and venter pale yellowish to pale brown (Fig. <xref ref-type="fig" rid="F4">4B</xref>).</p><fig id="F4" position="float" orientation="portrait"><object-id xmlns:xlink="http://www.w3.org/1999/xlink" content-type="doi" xlink:type="simple">10.3897/zookeys.1163.103950.figure4</object-id><object-id xmlns:xlink="http://www.w3.org/1999/xlink" content-type="arpha" xlink:type="simple">D652275D-A834-5C1C-A685-CFD665302EBB</object-id><label>Figure 4.</label><caption><p><italic><tp:taxon-name><tp:taxon-name-part taxon-name-part-type="genus" reg="Hyperglomeris">Hyperglomeris</tp:taxon-name-part><tp:taxon-name-part taxon-name-part-type="species" reg="inkhavilayi">inkhavilayi</tp:taxon-name-part></tp:taxon-name></italic> sp. nov., habitus in dorsal, ventral, and lateral views <bold>A–C</bold> ♀ paratype (<named-content xmlns:xlink="http://www.w3.org/1999/xlink" content-type="dwc:institutional_code" xlink:title="Chulalongkorn University Museum of Zoology" xlink:href="http://grbio.org/institution/chulalongkorn-university" xlink:type="simple">CUMZ</named-content>-GLO095) <bold>D</bold> male paratype (<named-content xmlns:xlink="http://www.w3.org/1999/xlink" content-type="dwc:institutional_code" xlink:title="Chulalongkorn University Museum of Zoology" xlink:href="http://grbio.org/institution/chulalongkorn-university" xlink:type="simple">CUMZ</named-content>-P085) <bold>E, F</bold> ♂ holotype (<named-content xmlns:xlink="http://www.w3.org/1999/xlink" content-type="dwc:institutional_code" xlink:title="Chulalongkorn University Museum of Zoology" xlink:href="http://grbio.org/institution/chulalongkorn-university" xlink:type="simple">CUMZ</named-content>-P085). Scale bars: 2 mm.</p></caption><graphic xmlns:xlink="http://www.w3.org/1999/xlink" xlink:href="zookeys-1163-177_article-103950__-g004.jpg" position="float" orientation="portrait" xlink:type="simple" id="oo_854507.jpg"><uri content-type="original_file" xlink:type="simple">https://binary.pensoft.net/fig/854507</uri></graphic></fig><p><bold><italic>Labrum sparsely setose</italic></bold> (Fig. <xref ref-type="fig" rid="F4">4B</xref>). Gnathochilarium with 2+2 palps of subequal length. Ocular fields blackish, 8(7)+1 ommatidia, cornea very convex, translucent. Antennae with four evident apical cones, segment 6 ca. 2.1–2.4× as long as high (Fig. <xref ref-type="fig" rid="F4">4B</xref>). Organ of Tömösváry typical, horseshoe-shaped, oblong-oval, elongate, ca. 1.3–1.5× as long as broad (Fig. <xref ref-type="fig" rid="F4">4B</xref>).</p><p><bold><italic>Collum</italic></bold> as usual, with two transverse striae. Thoracic shield with a small hyposchism field not projecting caudad to nearly reaching the tergal margin. Striae 5–7, mostly superficial, only lower 2 or 3 lying above schism, one level with schism, remaining 3 or 4 below schism, with 5 or 6 complete, crossing the dorsum. Terga 3 and 4 broadly rounded laterally (Fig. <xref ref-type="fig" rid="F4">4C, F</xref>). Following terga in front of anal shield rather clearly concave medially at caudal edge and with 2–4 striae starting above lateral edge. Male anal shield slightly concave medially at caudal edge (Fig. <xref ref-type="fig" rid="F4">4D, E</xref>).</p><p><bold><italic>Male legs 17</italic></bold> (Fig. <xref ref-type="fig" rid="F5">5A, B</xref>) strongly reduced, with a rather large, often irregularly rounded coxal lobe (<abbrev xmlns:xlink="http://www.w3.org/1999/xlink" xlink:title="coxal lobe" id="ABBRID0EH2BG" xlink:type="simple">cxl</abbrev>) and a 4-segmented telopodite.</p><fig id="F5" position="float" orientation="portrait"><object-id xmlns:xlink="http://www.w3.org/1999/xlink" content-type="doi" xlink:type="simple">10.3897/zookeys.1163.103950.figure5</object-id><object-id xmlns:xlink="http://www.w3.org/1999/xlink" content-type="arpha" xlink:type="simple">74D8B27F-31C3-5E08-851A-6264725456CE</object-id><label>Figure 5.</label><caption><p><italic><tp:taxon-name><tp:taxon-name-part taxon-name-part-type="genus" reg="Hyperglomeris">Hyperglomeris</tp:taxon-name-part><tp:taxon-name-part taxon-name-part-type="species" reg="inkhavilayi">inkhavilayi</tp:taxon-name-part></tp:taxon-name></italic> sp. nov. <bold>A</bold> ♂ paratype (<named-content xmlns:xlink="http://www.w3.org/1999/xlink" content-type="dwc:institutional_code" xlink:title="Chulalongkorn University Museum of Zoology" xlink:href="http://grbio.org/institution/chulalongkorn-university" xlink:type="simple">CUMZ</named-content>-GLO095) <bold>B–F</bold> ♂ holotype (<named-content xmlns:xlink="http://www.w3.org/1999/xlink" content-type="dwc:institutional_code" xlink:title="Chulalongkorn University Museum of Zoology" xlink:href="http://grbio.org/institution/chulalongkorn-university" xlink:type="simple">CUMZ</named-content>-P085) <bold>A, B</bold> leg 17, anterior views <bold>C</bold> leg 18, anterior view <bold>D, E</bold> telopod, posterior and anterior views <bold>F</bold> tip of syncoxital lobes (not to scale). Scale bars: 1 mm (<bold>A–E</bold>). Abbreviations: <bold><abbrev xmlns:xlink="http://www.w3.org/1999/xlink" xlink:title="coxa" id="ABBRID0EV3BG" xlink:type="simple">cx</abbrev></bold> coxa, <bold><abbrev xmlns:xlink="http://www.w3.org/1999/xlink" xlink:title="coxal lobe" id="ABBRID0E13BG" xlink:type="simple">cxl</abbrev></bold> coxal lobe, <bold><abbrev xmlns:xlink="http://www.w3.org/1999/xlink" xlink:title="femur" id="ABBRID0E63BG" xlink:type="simple">fe</abbrev></bold> femur, <bold><abbrev xmlns:xlink="http://www.w3.org/1999/xlink" xlink:title="femoral process" id="ABBRID0EE4BG" xlink:type="simple">fp</abbrev></bold> femoral process, <bold><abbrev xmlns:xlink="http://www.w3.org/1999/xlink" xlink:title="prefemur" id="ABBRID0EJ4BG" xlink:type="simple">pf</abbrev></bold> prefemur, <bold><abbrev xmlns:xlink="http://www.w3.org/1999/xlink" xlink:title="prefemoral trichostele of telopod" id="ABBRID0EO4BG" xlink:type="simple">pft</abbrev></bold> prefemoral trichostele of telopod, <bold><abbrev xmlns:xlink="http://www.w3.org/1999/xlink" xlink:title="syncoxital horn of telopod" id="ABBRID0ET4BG" xlink:type="simple">sh</abbrev></bold> syncoxital horn of telopod, <bold><abbrev xmlns:xlink="http://www.w3.org/1999/xlink" xlink:title="syncoxital lobe of telopod" id="ABBRID0EY4BG" xlink:type="simple">sl</abbrev></bold> syncoxital lobe of telopod, <bold><abbrev xmlns:xlink="http://www.w3.org/1999/xlink" xlink:title="syncoxite notch" id="ABBRID0E44BG" xlink:type="simple">sn</abbrev></bold> syncoxite notch, <bold><abbrev xmlns:xlink="http://www.w3.org/1999/xlink" xlink:title="syncoxite" id="ABBRID0EC5BG" xlink:type="simple">sx</abbrev></bold> syncoxite, <bold><abbrev xmlns:xlink="http://www.w3.org/1999/xlink" xlink:title="tarsus" id="ABBRID0EH5BG" xlink:type="simple">ta</abbrev></bold> tarsus, <bold><abbrev xmlns:xlink="http://www.w3.org/1999/xlink" xlink:title="tibial cone" id="ABBRID0EM5BG" xlink:type="simple">tc</abbrev></bold> tibial cone, <bold><abbrev xmlns:xlink="http://www.w3.org/1999/xlink" xlink:title="tibia" id="ABBRID0ER5BG" xlink:type="simple">ti</abbrev></bold> tibia, <bold><abbrev xmlns:xlink="http://www.w3.org/1999/xlink" xlink:title="tibial process" id="ABBRID0EW5BG" xlink:type="simple">tp</abbrev></bold> tibial process.</p></caption><graphic xmlns:xlink="http://www.w3.org/1999/xlink" xlink:href="zookeys-1163-177_article-103950__-g005.jpg" position="float" orientation="portrait" xlink:type="simple" id="oo_854508.jpg"><uri content-type="original_file" xlink:type="simple">https://binary.pensoft.net/fig/854508</uri></graphic></fig><p><bold><italic>Male legs 18</italic></bold> (Figs <xref ref-type="fig" rid="F3">3C, D</xref>, <xref ref-type="fig" rid="F5">5C</xref>) simple, rather strongly reduced, without any evident outgrowths; syncoxite membranous, on either side with a broad, subtriangular syncoxital notch (<abbrev xmlns:xlink="http://www.w3.org/1999/xlink" xlink:title="syncoxite notch" id="ABBRID0EO6BG" xlink:type="simple">sn</abbrev>) and a 4-segmented telopodite.</p><p><bold><italic>Telopods</italic></bold> (= male legs 19) (Fig. <xref ref-type="fig" rid="F5">5D–F</xref>) with a large, rather roundly subtrapeziform syncoxital lobe (<abbrev xmlns:xlink="http://www.w3.org/1999/xlink" xlink:title="syncoxital lobe of telopod" id="ABBRID0EDAAI" xlink:type="simple">sl</abbrev>) with a small notch medially (Fig. <xref ref-type="fig" rid="F5">5E</xref>), flanked by two very long, spiniform, obliquely truncate, setose syncoxital horns (<abbrev xmlns:xlink="http://www.w3.org/1999/xlink" xlink:title="syncoxital horn of telopod" id="ABBRID0ELAAI" xlink:type="simple">sh</abbrev>), two × as high as syncoxital lobe (Fig. <xref ref-type="fig" rid="F5">5D, E</xref>). Telopodite 4-segmented, with a spine apically. Prefemur subquadrangular, with a long, rather stout, distad tapering, slightly curved prefemoral trichostele (pt) carrying a short seta, ca. 2/3× as long as femur. The latter on caudal face with a prominent, stout, finger-shaped, gently tapering distad, distomesal femoral process (<abbrev xmlns:xlink="http://www.w3.org/1999/xlink" xlink:title="femoral process" id="ABBRID0ETAAI" xlink:type="simple">fp</abbrev>) devoid of a trichostele, produced apically to ca. 3/4 tibia. Tibia elongate, gently tapering distad and curved apically basad towards process on femur, with an evident, caudad curved, caudal tibial process (<abbrev xmlns:xlink="http://www.w3.org/1999/xlink" xlink:title="tibial process" id="ABBRID0EXAAI" xlink:type="simple">tp</abbrev>). Tarsus smallest, subcylindrical, moderately sigmoid, strongly curved, narrowly rounded apically.</p></tp:treatment-sec><tp:treatment-sec sec-type="remarks" id="SECID0E2AAI"><title>Remarks.</title><p>Unfortunately, the claw on the male legs 18 tarsus could not be observed, being broken off in both available male specimens, of which only one leg is available for examining the entire tarsus. Consequently, additional specimens are required to determine tarsal claws.</p></tp:treatment-sec><tp:treatment-sec><!--Section generated to contain objects referenced in tp:taxon-treatment.--><fig id="F3" position="float" orientation="portrait"><object-id xmlns:xlink="http://www.w3.org/1999/xlink" content-type="doi" xlink:type="simple">10.3897/zookeys.1163.103950.figure3</object-id><object-id xmlns:xlink="http://www.w3.org/1999/xlink" content-type="arpha" xlink:type="simple">9442F0E1-B2DC-5A8C-A883-5F49E40735AE</object-id><label>Figure 3.</label><caption><p>Leg 18 <bold>A, B</bold><italic><tp:taxon-name><tp:taxon-name-part taxon-name-part-type="genus" reg="Hyperglomeris">Hyperglomeris</tp:taxon-name-part><tp:taxon-name-part taxon-name-part-type="species" reg="bicaudata">bicaudata</tp:taxon-name-part></tp:taxon-name></italic> sp. nov., ♂ paratype (<named-content xmlns:xlink="http://www.w3.org/1999/xlink" content-type="dwc:institutional_code" xlink:title="Chulalongkorn University Museum of Zoology" xlink:href="http://grbio.org/institution/chulalongkorn-university" xlink:type="simple">CUMZ</named-content>-GLO007), left, anterior and posterior views, respectively <bold>C, D</bold><italic><tp:taxon-name><tp:taxon-name-part taxon-name-part-type="genus" reg="Hyperglomeris">Hyperglomeris</tp:taxon-name-part><tp:taxon-name-part taxon-name-part-type="species" reg="inkhavilayi">inkhavilayi</tp:taxon-name-part></tp:taxon-name></italic> sp. nov., ♂ paratype, right, anterior, and posterior views, respectively. Scale bars: 1 mm.</p></caption><graphic xmlns:xlink="http://www.w3.org/1999/xlink" xlink:href="zookeys-1163-177_article-103950__-g003.jpg" position="float" orientation="portrait" xlink:type="simple" id="oo_854506.jpg"><uri content-type="original_file" xlink:type="simple">https://binary.pensoft.net/fig/854506</uri></graphic></fig></tp:treatment-sec><ref-list><ref id="B23"><mixed-citation xmlns:xlink="http://www.w3.org/1999/xlink" xlink:type="simple"><person-group><name name-style="western"><surname>Nguyen</surname><given-names>AD</given-names></name><name name-style="western"><surname>Sierwald</surname><given-names>P</given-names></name><name name-style="western"><surname>Marek</surname><given-names>PE</given-names></name></person-group> (<year>2019</year>) <article-title>The pill millipedes of Vietnam: a key to genera and descriptions of five new species (<tp:taxon-name><tp:taxon-name-part taxon-name-part-type="class">Diplopoda</tp:taxon-name-part></tp:taxon-name>: <tp:taxon-name><tp:taxon-name-part taxon-name-part-type="order">Glomerida</tp:taxon-name-part></tp:taxon-name>: <tp:taxon-name><tp:taxon-name-part taxon-name-part-type="family">Glomeridae</tp:taxon-name-part></tp:taxon-name>).</article-title><source>The Raffles Bulletin of Zoology</source><volume>67</volume>: <fpage>260</fpage>–<lpage>297</lpage>. <ext-link xlink:href="10.26107/RBZ-2019-0020" ext-link-type="doi" xlink:type="simple">https://doi.org/10.26107/RBZ-2019-0020</ext-link></mixed-citation></ref></ref-list></tp:taxon-treatment>
